# Supplementary material for: Nonalcoholic Fatty Liver Disease Is a Precursor of New-Onset Metabolic Syndrome in Metabolically Healthy Young Adults
Source: J Clin Med. 2022 Feb 11;11(4):935. doi: 10.3390/jcm11040935 (PMC8878201; doi:10.3390/jcm11040935)
Supplement: Supplementary file 1 [file jcm-11-00935-s001.zip]

Archive with 1 entries (1 files):
- jcm-1592129-supplementary.pdf
